# Supplementary material for: The interaction between cannabis use and the Val158Met polymorphism of the COMT gene in psychosis: A transdiagnostic meta – analysis
Source: PLoS One. 2018 Feb 14;13(2):e0192658. doi: 10.1371/journal.pone.0192658 (PMC5812637; doi:10.1371/journal.pone.0192658)
Supplement: S2 File — (XLSX) [file pone.0192658.s002.xlsx]

## Sheet: Sheet1
id	yi	vi	diagnosis	cannabis	age	ethn
Costas et al 2011 (Santiago)	0.522952	0.319374	1	2	63	1
Costas et al 2011 (Valencia)	0.861623	0.277489	1	2	66	1
De Sousa et al 2013	0.500775	0.2627	1	2	72.2	1
Ermis et al 2015	1.71919	1.5668	2	2	100	2
Estrada et al 2011	0.402795	0.527257	2	1	61.2	1
Kantrowitz et al 2009	0.904623	0.886002	1	1	86.8	1
Pelayo-Teran et al 2010	-0.415515	0.4532	1	2	59.2	1
Zammit et al 2007	0.0953102	0.043716	1	1		1
