# Supplementary material for: The interaction between cannabis use and the Val158Met polymorphism of the COMT gene in psychosis: A transdiagnostic meta – analysis
Source: PLoS One. 2018 Feb 14;13(2):e0192658. doi: 10.1371/journal.pone.0192658 (PMC5812637; doi:10.1371/journal.pone.0192658)
Supplement: S3 File — (XLSX) [file pone.0192658.s003.xlsx]

## Sheet: Sheet1
id	Beta	SEofBeta	N
Caspi et al 2005	-1.26	0.57	803
Zammit et al 2011	0	0.157	2630
