# Supplementary material for: The interaction between cannabis use and the Val158Met polymorphism of the COMT gene in psychosis: A transdiagnostic meta – analysis
Source: PLoS One. 2018 Feb 14;13(2):e0192658. doi: 10.1371/journal.pone.0192658 (PMC5812637; doi:10.1371/journal.pone.0192658)
Supplement: S4 File — (XLSX) [file pone.0192658.s004.xlsx]

## Sheet: Sheet1
id	Sub	Beta	SEofBeta	N
Alemany 2014		-0.486	0.903	419
Nieman 2016		-1.96	0.61	127
Vinkers 2013 Discov	Discovery sample	-0.011074	0.034419	918
Vinkers 2013 Replic	Replication sample	-0.0199864	0.025971	339
